# Supplementary material for: Shell-Sheddable Micelles Based on Poly(ethylene glycol)-hydrazone-poly[R,S]-3-hydroxybutyrate Copolymer Loaded with 8-Hydroxyquinoline Glycoconjugates as a Dual Tumor-Targeting Drug Delivery System
Source: Pharmaceutics. 2022 Jan 26;14(2):290. doi: 10.3390/pharmaceutics14020290 (PMC8877687; doi:10.3390/pharmaceutics14020290)
Supplement: Supplementary file 1 [file pharmaceutics-14-00290-s001.zip]

Archive with 1 entries (1 files):
- pharmaceutics-1554886-supplementary.pdf
